# Supplementary material for: Quality of Life and Mental Health in Children and Adolescents after the First Year of the COVID-19 Pandemic: A Large Population-Based Survey in South Tyrol, Italy
Source: Int J Environ Res Public Health. 2022 Apr 25;19(9):5220. doi: 10.3390/ijerph19095220 (PMC9101425; doi:10.3390/ijerph19095220)
Supplement: Supplementary file 1 [file ijerph-19-05220-s001.zip]

Archive with 1 entries (1 files):
- ijerph-1682932-supplementary.pdf
